# Supplementary material for: DNA-barcoding and a new data about the karyotype of Myotis petax (Chiroptera, Vespertilionidae) in the Russian Far East
Source: Comp Cytogenet. 2020 Oct 19;14(4):483–500. doi: 10.3897/CompCytogen.v14i4.54955 (PMC7661951; doi:10.3897/CompCytogen.v14i4.54955)
Supplement: Supplementary material 1 — The other collecting data for Myotis petax [file comparative_cytogenetics-14-483-s001.xlsx]

## Sheet: our data
Code	sex	age	Methods					Date	Collector
			Karyotype				COI
			conv	GTG	CBG	NOR
1	Russia, Primorsky Krai, Partizansky District, Primorsky Velican Cave (43°17.133′ N 133°36.8′ E)
3240	m	ad	-	-	-	-	+	2012-12-08	2
3400	f	ad	+	+	-	+	+	2013-11-02	2
3865	f	ad	-	-	+	+	+	2014-12-15	2
3867	m	ad	-	-	+	+	-	2014-12-15	2
3869	f	ad	-	-	-	-	+	2014-12-15	2
2	Russia, Primorsky Krai, near Spassk-Dalny City, Spasskaya Cave (44°34.883' N 132°46.083'E)
3258	m	ad	+	-	-	+	+	2013-04-13	2
3259	m	ad	+	+	+	+	+	2013-04-13	2
3	Russia, Khabarovsky Krai, Komsomolsk Nature Reserve, Talandinsky mines (50°50.1 'N, 137°28.7' E)
UG16-18	m	ad	-	-	-	-	+	8-9.08.18	3
UG21-18	m	sad	-	-	-	-	+	9-10.08.18	3
4	Russia, Khabarovsky Krai, Komsomolsk-on-Amur City, Galicnaya River (50°42.114' N 137°12.291' E)
UG28-18	m	ad	-	-	-	-	+	2018-08-14	3
UG36-18	f	ad	-	-	-	-	+	2018-08-14	3
5	Russia, Amur Oblast, near Zeya City, abandoned hangars (53°45.667' N 126°53.533'E)
3332	m	ad	-	-	-	-	+	2013-08-20	1
3333	m	ad	+	-	-	-	+	2013-08-20	1
3334	f	ad	-	-	-	-	+	2013-08-20	1
3335	f	ad	-	-	-	-	+	2013-08-20	1
3336	f	ad	+	+	-	+	+	2013-08-20	1
3337	m	ad	-	-	-	-	+	2013-08-20	1
3338	f	ad	+	+	+	+	+	2013-08-20	1
3339	f	ad	-	-	-	-	+	2013-08-20	1
1	Kartavtseva, Gorobeyko
2	Gorobeyko
3	Kazakov, Gorobeyko
